# Supplementary material for: Methylene tetrahydrofolate reductase A1298C polymorphisms influence the adult sequelae of chemotherapy in childhood-leukemia survivors
Source: PLoS One. 2021 Apr 30;16(4):e0250228. doi: 10.1371/journal.pone.0250228 (PMC8087097; doi:10.1371/journal.pone.0250228)
Supplement: S1 Data — (XLSX) [file pone.0250228.s001.xlsx]

## Sheet: Sheet1
	Seks	Type tumor	age at start therapy	Protocol	Age at MRI	FA	ODI	rsfMRI DMN-ITG	WAIS PIQ	MTHFR1298	Tau 1	Tau 2	Tau 3	Tau 4	Tau 5	Tau 6	Tau 7	Tau 8	Tau 9	Tau 10	Tau 11	Tau 12	Tau 13	Tau 14	Tau 15	pTau 1	pTau 2	pTau 3	pTau 4	pTau 5	pTau 6	pTau 7	pTau 8	pTau 9	pTau 10	pTau 11	pTau 12	pTau 13	pTau 14	pTau 15	Mean Tau induction	Mean Tau interval	Mean Tau maintenance	Mean pTau induction	Mean pTau internval	Mean pTau maintenance	Log_Tau1	Log_Tau2	Log_Tau3
93AL	1	ALL	4.38056	58881	21	0.392038	0.265849	0.74	85	AA	3.31	3.12	4.13	5.15	6.16	6.84	5.94	5.82	6.23	10.11	9.51	10.74	11.96	8.91	5.99	11.67	17.115	22.56	24.7	26.54	28.5	29.2					36.15	23.43	24.24	23.31	4.63975	6.2075	9.421	10.9	14.6	16.8	0.519828	0.494155	0.61595
96BK	1	ALL	5.34702	58951	18	0.455095	0.263015	0.61	70	AC	12.34	16.47	20.59	18.43	12.11	11.48	10.01					21.35	9.53	7.88	8.84	30.28	29.99	45.6	20.17	24.16	26.86	27.85	26.43	26.5	26.15	28.23	25.56				16.8987	10.745	12.492	22.7288	28.85	26.912	1.09132	1.21669	1.31366
97CM	0	ALL	4.88706	58951	17.1	0.454033	0.263909	0.55	94	AC	11.26	14.83	30.84	6.49	8.23	12.24	16.96	13.62	12.94	15.12	17.6	13.41				27.5	53.5	41.4	40.4	38.5	25.25	12	14.7	22.05	29.4	40.355	51.31	51.55			15.0975	13.94	15.505	29.98	26.91	26.895	1.05154	1.17114	1.48911
96CR	0	ALL	3.76455	58951	18	0.469818	0.261872	0.46	87	CC	11.3	26.2	21.9	22.3	25.6	15	4.4	8.6	12.4	16.2	27.62	27.62	24.88					39.85	37.08	34.765	32.45	35.02	17.39	24.82	29.7733	39.68	33.08	32.12	31.16	31.2	24	10.1	26.7067	43.45	18.5	47.7383	1.05308	1.4183	1.34044
97CL	1	ALL	3.67967	58951	17	0.442729	0.252776	0.24	83	AC			32.21	33.78	27.99	22.2	28.44	27.5	23.46	19.41	15.37	10.2	11.52	12.83	12.03		16	11.1	14.1	17.1	20.1	19	18.6	19	18.2667	17.5333	16.8	17.6222	17.9556	17.8	31.3267	25.3992	13.6308	37.2317	27.42	33.85			1.50799
96CJ	0	ALL	1.68104	58881	18	0.495334	0.222592	0.31	106	CC	21.75	23.86	11.83	13.25	14.66	16.44	15.12	4.99	6.94	7.28	9.57	9.96	13.5	11.36	12.96	37	41.7	38.9	19.98	22.66	20.24	17.82	10.39	21.48	18.155	14.83	18.08	17.26	17.855	18.45	15.8987	10.8725	11.47	14.575	19.175	17.5694	1.33746	1.37767	1.07299
92DK	1	ALL	8.35318	58951	22	0.43745	0.287594	0.37	89	AA	19.5	13.6	17.4	10.12	12.43	10.37	8.31	7.97	8.94	7.41	5.88	2.74	3.9	3.73	3.55							12.4	9.7	12.9	9.6	11.4	16.5	21.6	10.7		13.3875	8.8975	4.1975	30.81	17.4825	17.7392	1.29004	1.13354	1.24055
95DN	1	ALL	2.80904	58881	19	0.456332	0.25241	0.62	112	AA				3.38	3.95	4.52	5.09	2.9	3.38	6.87	6.9	7.23	6.55	3		8.1	7.7	10.4	11.1333	11.8667	12.6	11.2	14	11.8	10.6	14.7	5.8	9.3	12.3		3.665	3.9725	5.92		11.6667	15.05
92DL	1	NHL	4.93635	58881	22	0.44346	0.274634	0.35	102	AC	4.72	6.45	6.94	7.43	8.57	8.55	5.63	8.67	9.5	3.56	6.19	8.82	9.47	9.65	6.48	9.5	17.1	10.4	16.7	14.1	11.5	11.6	15.5	13.3							7.3475	8.0875	8.122	11.65	14.625	11.6057	0.673942	0.80956	0.841359
90DB	1	ALL	6.25325	58881	24	0.44426	0.256776	0.85	102	AC	4.63	10.76	13.3	16.88	12.9	8.91	8.91	1.7	6.14				4.36			10.6	16.3	22	12.4	13.85	15.3	16.75	18.2	15.1	8.4	11.9	12.1	12.3			13.4588	6.415	4.36	14.575	12.975		0.665581	1.03181	1.12385
85FP	0	ALL	12.4901	58881	29	0.462771	0.245385	-0.04	100	AC	2.53	5.68	8.83	3.04	3.99	4.94	6.48	5.28	5.45	5.09	8.15	8.14	8.13	4.29	4.07			1	15.1	10.1	8.4	13.6	11	10.4	9.8	12.6	13.6	11.1			5.385	5.5375	6.556	16.1375	16.3375	12.1	0.403121	0.754348	0.945961
95GM	0	NHL	2.17659	58881	18	0.446561	0.256388	0.57	125	AA	8.64	1.83	7.33	12.83	5.16	3.7	3.58	4.36	3.68	5.48	5.5	7.06	7.04					10.7	12.9	14.7333	16.5667	18.4	18.75	19.1	16	9.6	15.935	22.27			6.7875	3.83	6.53333	8.73333	10.85	12.4333	0.936514	0.262451	0.865104
97GB	1	ALL	2.14921	58951	17	0.434826	0.273594	0.62	104	AA	5.67	7.26	8.84	7.77	8.33	7.03	5.72	7.91	10.1	5.9	5.7	9.55	13.4						17.4	12.9	13.8	14.7	11.6	11.4	19.2	11.7	18.2667	19.8333	16.4		8.04875	7.68875	9.55	12.7778	18.2042	15.935	0.753583	0.860937	0.946452
24GJ	0	NHL	4.41889	58881	20	0.487981	0.259216	0.73	100	AC		30.59	21.63	12.66	9.47	9.03	8.58	8.21	7.05	11.48	7.52			6.6		12.5	13.75	15	17.9	20.8	12.8	17.4	17.1	13.3				14	16.1		18.5862	8.21625	7.06	15.15	12.875	16.55		1.48558	1.33506
94HJ	0	ALL	3.00342	58881	20	0.416264	0.269433	0.38	106	AC	2.57	3.92	5.26	11.68	18.09	1.78	16.56	14.71	12.81	9.18	7.91	6.63	5.36	7.77	10.37												18.4	19.1	7.4	8.1	9.735	11.465	7.945	16.8625	15.15	15.05	0.409933	0.593286	0.720986
96HS	0	ALL	2.53525	58951	17	0.452226	0.256661	-0.19	98	AC	5.99	7.51	9.03	11.66	11.01	10.64	11.3	9.11	7.72	5.43	6.92	8.7	8	3.1	4.6	11.5	15.6	17.8	25.2	19.6	14	15.9	15.2667	14.6333	14	14.05	14.1	14.15	14.2	8.5	9.8025	9.6925	6.63667			14.66	0.777427	0.87564	0.955688
95HE	0	ALL	3.72348	58951	19	0.435167	0.264721	0.71	100	AC	6.09	9.21	13.24	14.87	9.89	9.84	10.4	11.52	11.57	6.67	6.19	5.7	5.55	5.4	4.6																11.8025	10.8325	5.8293	19.55	14.95	13	0.784617	0.96426	1.12189
95KL	1	ALL	7.06639	58951	19	0.426369	0.272805	0.6	85	CC	5.88	14.96	24.03	7.83	11.38	17.56	6.85	5.23	9.1	8.39	7.67	6.95	6.58	7.22	6.25															9.4	14.5488	9.685	6.934	30.415	21.4	17.756	0.769377	1.17493	1.38075
90LS	1	ALL	7.88501	58951	23	0.451579	0.269147	0.67	74	AA	0.48	0.48	0.48	2.68	5.27	4.55	3.83	3.26	3.49	4.12	4.02	3.63	3.07	3.09	2.9		11.4	11.5	12.65	13.8	18.2	18.5667	18.9333	19.3							2.2275	3.7825	3.16833			8.55	-0.318759	-0.318759	-0.318759
87MS	1	ALL	13.6099	58951	27	0.44702	0.28722	0.08	89	AC		5.5	6.5	7.25	8	10.5	10.1	9.7	9.3							12.5	15.55	18.6	14.5	12.3	12.4	11.65	10.9	12.3	9.4	11.1	9.4	10.6	14.8	15.3	6.8125	9.9		12.3375	18.75			0.740363	0.812913
89MM	0	ALL	9.82341	58951	25	0.453635	0.2558	-0.01	74	AC	7.48	14.34	14.19	8.19	5.4	7.61	7.07	6.21	7.97	5.8	6.65	3.6	4.07	5.8	5.4															22.4	10.53	7.215	4.65333	15.2375	11.8125	11.3	0.873902	1.15655	1.15198
88MR	0	ALL	11.2115	58951	26	0.444134	0.270742	-0.18	89	CC	6.17	14.01	5.63	9.33	8.62	12.37	11.76	9.72	10.67	6.7	5.94	5.19	4.43	6.3	9																9.3975	11.13	6.17			22.4	0.790285	1.14644	0.750508
92VB	1	ALL	4.72279	58881	22	0.453731	0.271876	0.31	106	AC	2.76	2.46	3.92	12.32	9.75	7.18	2.68	1.7	7.43	8.84	6.89	4.65	2.19	7.99	8.11	12.52	28.83	10.33	10	9.67	10.31	10.95	10.63	10.37	10.11	10.06	12.2	12.24	12.28		7.1125	4.7475	5.966	14.125	14.675	16	0.440909	0.390935	0.593286
91VS	1	ALL	10.9103	58951	22			0.76	102	AC	3.01	9.98				0.67	1.34	1.13	1.07	1	2.15	2.3	2.74	3.17		21.7	28.9	32.8	29.8333	26.8667	23.9	38.9	41	42.3	34.95	27.6					2.495	1.05125	2.58875	14.7075	10.565	11.695	0.478566	0.999131
94VM	0	NHL	5.46201	58951	20	0.441891	0.257364	0.46	118	AA	9.69	17.92	15.3	13.93	12.57	11.2	19.9	17.7	21.2	18.65	16.1																				14.93	17.5	16.1	29.6	36.525	27.6	0.986324	1.25334	1.18469
89VS	0	ALL	5.478	58881, recidief COOPRALL	25	0.442371	0.248769	0.78	112	AC																14.5						20.6	22.75	24.9	17.2	7.8	16.7	19.3333	15.7
87VG	0	ALL	12.7173	58951	27	0.435344	0.259806	0.57	94	AC	2.34	7.28	12.23	17.17	11.93	7.35	8.7	11.3	13.9	8.7	3.2	5	6.8	8.6																	12.1525	10.3125	5.9		22.75	14.8833	0.369216	0.862131	1.08743
92VC	1	ALL	3.97262	58881	21	0.451236	0.256815	0.66	114	AA	2.44	10.15	1.88	3.04	9.35	1.7	1.7	3.56	4.24	6.96	5.02	6.11	1.53	3.91	6.28	27.9	27.2	26.5	29.3	32.1	15.2	20.9	17.35	13.8	16.2	18.6	19.05	19.5	20.95	22.4	6.105	2.8	4.80417	10.325	5.9875	11.3	0.38739	1.00647	0.274158
93VM	1	ALL	4.1807	58881	21	0.476438	0.260717	-0.02	102	CC	17.39	16.04	14.68	29.54	30.8	19.19	14.76	13.77	12.78	1.83	6.28	8.08	7.38	10.33	10.06				18.43	17.88	19.25	17.48	21.71	16.32	15.76	7.91	21.05	21.84			22.7638	15.125	8.53167	28.775	16.8125	19.9333	1.2403	1.2052	1.16673
96VL	1	ALL	5.17728	58951	18	0.462388	0.232875	0.22	91	AC				8.85	14.97	10.93	10.06	11.66	4.64	4.12	3.01	7.54	5.53				71.5	7	7.6	9	11.6										11.91	9.3225	5.36	18.155	18.69	16.9333			0
94WA	1	ALL	5.86721	58951	19	0.469246	0.245376	0.68	77	AC		29.2	3.4	5.1	5.2	6.1																									10.725	6.1		23.775				1.46538	0.531479
[truncated: 33 more columns]
